# Supplementary material for: Fourier Transform Infrared Spectroscopy Analysis as a Tool to Address Aβ Impact on Extracellular Vesicles
Source: Molecules. 2025 Jan 10;30(2):258. doi: 10.3390/molecules30020258 (PMC11767854; doi:10.3390/molecules30020258)
Supplement: Supplementary file 1 [file molecules-30-00258-s001.zip]

Archive with 1 entries (1 files):
- molecules-3325076-supplementary.pdf
